# Supplementary material for: Nucleoside diphosphate kinases 1 and 2 regulate a protective liver response to a high-fat diet
Source: Sci Adv. 2023 Sep 6;9(36):eadh0140. doi: 10.1126/sciadv.adh0140 (PMC10482350; doi:10.1126/sciadv.adh0140)
Supplement: Supplementary file 2 — Table S1 [file sciadv.adh0140_table_s1.zip]

Archive with 1 entries (1 files):
- adh0140_Table_S1.xlsx
