# Supplementary material for: Nucleoside diphosphate kinases 1 and 2 regulate a protective liver response to a high-fat diet
Source: Sci Adv. 2023 Sep 6;9(36):eadh0140. doi: 10.1126/sciadv.adh0140 (PMC10482350; doi:10.1126/sciadv.adh0140)
Supplement: Supplementary file 2 — Table S1 [file sciadv.adh0140_table_s1.zip › adh0140_Table_S1.xlsx]

## Sheet: Feature Meta Data
Table S1: MS-based characterization of CoA-binding proteins.
CoA pull-down experiments were performed using protein lysates prepared from total testis extracts in the presence of either 250 (Tot-250) or 500 (Tot-500) mM KCl, total germ cells (TGC), round spermatids (RS), pachytene spermatocytes (PS), and elongating and condensing spermatids(ECS) in the presence of 500 mM KCl. Proteins were eluted with water (Ctrl) or free CoA (coA) before MS-based proteomi…
protein name	gene name	mol. weight (Da)	log2(Fold Change coA/Ctrl)						Tot-250				Tot-500				TGC				RS				PS				ECS
			Tot-250	Tot-500	TGC	RS	PS	ECS	quantified peptides	log2(abundance Ctrl)	log2(abundance coA)	iBAQ coA	quantified peptides	log2(abundance Ctrl)	log2(abundance coA)	iBAQ coA	quantified peptides	log2(abundance Ctrl)	log2(abundance coA)	iBAQ coA	quantified peptides	log2(abundance Ctrl)	log2(abundance coA)	iBAQ coA	quantified peptides	log2(abundance Ctrl)	log2(abundance coA)	iBAQ coA	quantified peptides	log2(abundance Ctrl)	log2(abundance coA)	iBAQ coA
Nucleoside diphosphate kinase A	Nme1	17208	5.61046	12.5221	7.91499	8.1191	5.11953	8.00234	25	27.1825	32.7929	5.72423e+08	14	18.85	31.3721	2.138e+08	19	20.0693	27.9843	2.04259e+07	16	20.0397	28.1588	2.3051e+07	13	19.6741	24.7936	2.23702e+06	17	18.9343	26.9366	9.88063e+06			imputed value
Diazepam-binding inhibitor-like 5	Dbil5	9864	5.34115	6.54776	6.94316	6.29077	4.28504	6.37727	20	25.5781	30.9192	406109056	17	22.9747	29.5225	1.54233e+08	20	19.3913	26.3344	1.69232e+07	17	18.9823	25.2731	8.1094e+06	8	16.2031	20.4882	294163	21	19.9252	26.3025	1.65526e+07
Nucleoside diphosphate kinase B	Nme2	17363	6.26749	13.3074	7.3574	8.3259	4.95337	7.9148	11	24.8305	31.098	1.64174e+08	9	15.7885	29.0959	4.09832e+07	7	18.0852	25.4426	3.25729e+06	6	16.7054	25.0313	2.44931e+06	3	17.0911	22.0444	332730	6	17.4163	25.3311	3.01497e+06			enriched ≥ 10 times in CoA eluate compared to control eluate
N-acetyltransferase 9	Nat9	27663	5.31903	5.3252	5.22265	5.51287	5.62523	4.30015	19	21.6891	27.0081	9.64102e+06	14	20.3336	25.6588	3.7838e+06	6	14.951	20.1737	84478.9	8	15.3594	20.8723	137108	3	12.9019	18.5272	26983.7	3	14.1041	18.4042	24779.5
Adenine phosphoribosyltransferase	Aprt	19724	8.24906	10.1327	7.84098	7.7295	4.6558	8.35931	12	18.6367	26.8858	8.85736e+06	5	14.8319	24.9646	2.33861e+06	6	14.8569	22.6979	485989	4	12.2687	19.9982	74804.1	3	12.9019	17.5577	13780.8	4	12.4797	20.839	133978
Dehydrogenase/reductase SDR family member 4	Dhrs4	29885	6.54913	13.5254	6.83499	6.85363	5.39174	4.41762	12	19.2041	25.7532	3142132	11	13.1305	26.6558	5.87391e+06	11	17.0511	23.8861	861324	10	16.361	23.2146	540783	5	14.2229	19.6147	44599.6	8	17.7132	22.1308	255139
Nucleoside diphosphate kinase 3	Nme3	19099	7.67944	13.5685	7.11488	7.01763	4.19025	5.10459	7	18.2524	25.9318	5.33437e+06	7	11.6828	25.2513	3.32819e+06	4	12.1601	19.275	52865.7	4	12.2687	19.2863	53281.5	3	12.9019	17.0922	11643.3	4	12.4797	17.5843	16376.2
NAD-dependent malic enzyme, mitochondrial	Me2	65799	6.52735	9.11118	5.26888	4.96629	4.02188	4.67073	24	19.4988	26.0262	2.07082e+06	21	18.0384	27.1496	4.51157e+06	6	13.2914	18.5603	11713.5	3	12.2687	17.235	4674.43	3	12.9019	16.9238	3767.55	4	12.4797	17.1504	4408.33
Glucosamine 6-phosphate N-acetyltransferase	Gnpnat1	20791	11.5512	9.49008	8.32796	9.25149	4.60996	4.63457	8	12.2148	23.7659	1.29675e+06	7	11.6828	21.1729	214919	9	12.1601	20.4881	133702	9	12.2687	21.5202	273416	7	12.9019	17.5119	16990.6	3	12.4797	17.1143	12897.6
2-oxoglutarate dehydrogenase, mitochondrial	Ogdh	116448	6.67855	9.33957	7.00503	5.54897	4.36639	5.40449	19	16.9313	23.6099	251019	24	15.0725	24.4121	437714	13	13.1245	20.1295	22491	4	13.0318	18.5808	7687.67	3	12.9019	17.2683	3095.35	3	12.4797	17.8842	4743.55
N-alpha-acetyltransferase 50	Naa50	19414	6.66638	8.04734	5.35282	7.28201	4.1884		14	20.6365	27.3028	1.37972e+07	13	17.7535	25.8008	4.8712e+06	5	14.2175	19.5703	64872.5	4	12.2687	19.5507	63997.8	2	12.9019	17.0903	11628.4
Aldo-keto reductase family 1 member B1	Akr1b1	35732	4.2138	6.96431	5.23488	3.46065		3.70035	5	18.2864	22.5002	282490	3	12.3718	19.3361	31515.6	2	12.1601	17.395	8207.26	2	14.0254	17.486	8741.73					2	12.4797	16.18	3535.55
3-phosphoinositide-dependent protein kinase 1	Pdpk1	63759	6.37239	7.59465	6.96156	6.32081		4.86623	4	14.6604	21.0328	69204.8	6	13.6507	21.2454	80191.4	6	12.2493	19.2108	19573.7	5	12.5164	18.8372	15108.1					4	12.4932	17.3594	5424.39
Heterogeneous nuclear ribonucleoproteins A2/B1	Hnrnpa2b1	37402	2.72528	8.66024	2.121	3.45119	3.43413	3.83596	9	21.622	24.3473	1.06716e+06	12	17.3223	25.9825	3.31502e+06	8	19.3974	21.5184	150195	12	19.4884	22.9396	402240	10	19.5521	22.9862	415436	3	14.8325	18.6684	20831.6
Glycerophosphocholine phosphodiesterase GPCPD1	Gpcpd1	76579	6.21286	9.28712	4.52595	5.63829			22	19.1763	25.3892	1.2207e+06	11	13.2024	22.4895	163578	2	12.1601	16.6861	2928.92	2	12.2687	17.907	6827.06
Probable E3 ubiquitin-protein ligase DTX2	Dtx2	67195	1.92223	9.69845	3.44088	4.49813	4.01153		7	21.0348	22.957	325687	5	11.6828	21.3812	109258	5	14.3101	17.751	8823.61	6	15.1147	19.6128	32070.9	4	13.186	17.1976	6012.36
Ogdhl protein	Ogdhl	114561	6.86757	11.4416		4.55836		3.66702	9	15.0611	21.9287	76769.6	12	11.6828	23.1244	175848					3	12.2687	16.827	2235.84					2	12.4797	16.1467	1395.21
Guanosine-3',5'-bis(diphosphate) 3'-pyrophosphohydrolase MESH1	Hddc3	20262		5.8064	5.09627	3.38207		3.88606					2	11.6828	17.4892	22997.5	3	12.1601	17.2564	19570.6	2	12.7227	16.1048	8809.28					2	12.4797	16.3657	10555.7
Heterogeneous nuclear ribonucleoprotein L	Hnrnpl	63963	2.50983	10.106	2.15469	3.87421	4.24597		7	18.9593	21.4692	131959	10	12.6809	22.7869	328945	2	14.0484	16.203	3429.09	4	14.7798	18.654	18749.5	3	12.9019	17.1479	6600.96
Ribose-phosphate pyrophosphokinase 1	Prps1	34834	5.91371	5.38233	4.5376				8	16.5471	22.4608	303821	2	11.6828	17.0651	7217.05	3	12.1601	16.6977	5594.53
Heterogeneous nuclear ribonucleoprotein D-like	Hnrnpdl	33558		7.47157		3.67389	3.92052						3	13.3401	20.8116	122698					2	12.2687	15.9426	4198.56	3	12.9019	16.8224	7726.26
ATP-citrate synthase	Acly	119625	5.18873	8.71697		3.84226			13	17.0649	22.2537	78133.9	4	11.6828	20.3998	21615.3					3	12.2687	16.1109	1105.85
ATP-dependent RNA helicase A	Dhx9	149474	1.42485	7.70997	-0.406524	4.01401	3.86473		8	19.0134	20.4382	18693.9	11	14.8016	22.5115	78674	2	13.5095	13.103	115.764	2	12.2687	16.2827	1048.97	3	13.3051	17.1698	1940.11
Probable ATP-dependent RNA helicase DDX5	Ddx5	69290	0.76363	6.73761	1.50688	3.57987	4.43227		7	19.7318	20.4954	41061.1	2	13.1031	19.8407	26081.9	3	15.7477	17.2546	4343.56	6	15.9299	19.5097	20735.2	3	12.9019	17.3342	4589.97
NADP-dependent malic enzyme	Me1	63953	5.08019	3.64577		3.66264			10	16.2775	21.3577	81432	2	13.1874	16.8332	3538.12					2	12.2687	15.9313	1893.61
Tether containing UBX domain for GLUT4	Aspscr1	59796	4.00707		4.72563	4.3839			3	16.6625	20.6696	57513					2	12.1601	16.8858	4175.62	2	12.2687	16.6526	3552.46
Heterogeneous nuclear ribonucleoprotein U-like protein 1	Hnrnpul1	96001	2.34334	8.86386		4.06534	4.76615		3	17.7379	20.0812	24651.5	3	11.6828	20.5467	34036.6					2	12.2687	16.334	1835.76	3	12.9019	17.6681	4628.14
Eukaryotic initiation factor 4A-III	Eif4a3	46839	5.83863	5.06605		4.5948			2	12.224	18.0626	10529.9	2	11.6828	16.7488	4235.75					3	12.2687	16.8635	4586.06
Heterogeneous nuclear ribonucleoprotein D0	Hnrnpd	38354	2.37132	9.0116	2.04207	2.9876	3.46728		5	20.2084	22.5797	417910	4	14.8053	23.8169	985195	2	16.1739	18.216	20299	3	16.3795	19.3671	45079.8	2	15.8652	19.3324	44010.1
Phospholipid hydroperoxide glutathione peroxidase	Gpx4	22078	2.79469	5.82346	2.03886			3.6252	4	19.9379	22.7326	464623	2	12.5201	18.3436	22175.8	2	15.045	17.0839	9261.13									2	12.4797	16.1049	4698.54
Heterogeneous nuclear ribonucleoprotein A/B	Hnrnpab	30831	3.63765	9.78302		3.23654	3.0293		3	16.7868	20.4245	100518	4	11.6828	21.4658	206883					2	13.2817	16.5183	6704.44	2	12.9019	15.9312	4463.22
Phosphoribosyl pyrophosphate synthase-associated protein 2	Prpsap2	40881	4.58678	7.21802					10	18.2925	22.8793	296734	2	11.6828	18.9008	18825
26S proteasome non-ATPase regulatory subunit 11	Psmd11	47436	3.6076	4.77698					8	18.6714	22.279	159035	5	16.5675	21.3445	83211
Nucleoside diphosphate kinase, mitochondrial	Nme4	20549	4.59502	9.4484					2	14.207	18.802	35157.7	4	11.6828	21.1312	176676
Acyl-coenzyme A thioesterase 8	Acot8	35827	7.50074	7.03661					4	12.224	19.7247	43322.1	6	14.5962	21.6328	162588
Hydroxyacylglutathione hydrolase, mitochondrial	Hagh	34084		4.42576	3.18456	3.67652							6	16.7472	21.173	124438	2	14.8013	17.9859	13662.8	3	14.7805	18.457	18939.1
26S proteasome regulatory subunit 10B	Psmc6	44172	3.6816	4.57189					6	17.5714	21.253	96123.7	4	16.0216	20.5934	60851.7
26S proteasome regulatory subunit 8	Psmc5	45626	3.41589	4.99039					9	18.2248	21.6407	116776	5	14.8794	19.8698	34218
Glutamate dehydrogenase 1, mitochondrial	Glud1	61336	5.03981	6.26249					6	16.3136	21.3534	72410.6	5	13.8303	20.0928	30222.4
N-alpha-acetyltransferase 80	Naa80	34583	5.43148	5.63317					2	14.6648	20.0963	80066.1	2	11.6828	17.316	11654.6
B30.2/SPRY domain-containing protein	Hnrnpu	76291	1.06815	6.15409	1.60963	2.29787	4.14695	2.68326	3	15.8916	16.9598	2832.62	5	15.0671	21.2212	54326.3	3	15.5247	17.1343	3196.91	6	15.904	18.2019	6700.44	7	14.9299	19.0769	12288.6	2	12.4797	15.1629	815.245
DAZ-associated protein 1	Dazap1	43214	6.50433			2.88626	3.73791		3	12.224	18.7283	33407.7									2	14.2708	17.1571	11242	3	14.9925	18.7304	33456.3
ATP-binding cassette sub-family E member 1	Abce1	67314	7.7487	6.93447					6	12.224	19.9727	28581.3	5	13.8278	20.7623	49404.8
26S proteasome non-ATPase regulatory subunit 3	Psmd3	60718	3.35807	7.65322					5	17.4367	20.7948	46643.1	3	11.6828	19.336	16968.9
RNA-splicing ligase RtcB homolog	Rtcb	55249	1.57401	5.93318	2.00638	5.06781	2.82957		6	18.264	19.838	32316.9	2	11.6828	17.616	6926.86	2	14.4481	16.4545	3096.68	4	13.0001	18.068	9475.43	5	14.8922	17.7218	7454.11
26S proteasome non-ATPase regulatory subunit 6	Psmd6	45536	4.22784	6.79941					5	16.1157	20.3435	45878.7	2	11.6828	18.4822	12627
Putative ATP-dependent RNA helicase Pl10	D1Pas1	73140	1.75472	7.20411			5.27262		9	18.9626	20.7174	40093.7	3	11.6828	18.8869	11273.4									10	12.9096	18.1822	6916.98
26S proteasome regulatory subunit 6A	Psmc3	49549	5.14585	5.79014					4	14.8548	20.0007	38853.8	5	13.1578	18.9479	18729.5
RNA-binding protein 14	Rbm14	69448	0.809014	7.16097		3.0343	3.32414		4	17.5511	18.3601	12941	3	11.6828	18.8438	18095.1					2	13.3692	16.4035	3333.97	5	14.8925	18.2166	11715.9
E3 ubiquitin-protein ligase TRIP12	Trip12	224127	6.65995	6.23963					13	14.9697	21.6297	28215.1	3	11.6828	17.9224	2160.17
Pantothenate kinase 2	Pank2	48631	4.77195	5.76301					3	14.5146	19.2865	23684.6	2	11.6828	17.4458	6612.17
Cytosolic 10-formyltetrahydrofolate dehydrogenase	Aldh1l1	98709	6.87856	4.0062					6	13.8903	20.7688	27916.3	2	11.6828	15.689	825.423
Acyl-coenzyme A thioesterase 10, mitochondrial	Acot10	50552	5.27079	7.6205					2	12.224	17.4948	6156.55	3	11.6828	19.3033	21564.9
Caseinolytic peptidase B protein homolog	Clpb	76004	3.32922		3.87401				2	16.0933	19.4225	17138					2	13.8137	17.6877	5149.23
Probable ATP-dependent RNA helicase DDX17	Ddx17	72399	-0.0111385			4.47206	4.44186		3	16.5503	16.5392	2645.39									2	12.2687	16.7407	3042.02	6	14.7362	19.178	16476.1
Heterogeneous nuclear ribonucleoprotein A0	Hnrnpa0	30530		4.74823			3.69308						2	11.6828	16.431	5890.3									2	12.9019	16.595	6599.35
PB1 domain-containing protein	Tfg	42186	0.678579	7.65893	1.59807	2.87854	2.26978		20	24.5051	25.1837	2.54066e+06	6	15.9599	23.6189	858810	2	17.2217	18.8198	30848.2	6	17.7541	20.6327	108384	4	17.5402	19.81	61279.3
Enhancer of rudimentary homolog	Erh	12258	1.83457	3.41286	1.9544	2.49599	1.26988		3	20.2398	22.0744	736056	4	19.6561	23.069	1.46659e+06	3	17.9487	19.9031	163415	5	17.8883	20.3843	228097	4	18.0139	19.2838	106377
RNA-binding protein FUS	Fus	52673	2.5728		1.37342	2.90546	3.61685		10	21.803	24.3758	1.28056e+06					3	16.8642	18.2377	18181.6	5	17.5603	20.4658	85185.6	7	17.4611	21.0779	130209
Tubulin beta-4B chain	Tubb4b	49831	2.00204	3.56353	1.53676	1.49169	0.539995		21	22.2883	24.2904	932613	14	18.7258	22.2894	232993	6	16.16	17.6968	9656.86	5	17.2353	18.7269	19722	2	14.881	15.421	1994.22
EG627828 protein	Gm6793	36609	2.71753	8.20394	1.43834				6	19.4048	22.1224	253642	11	15.4348	23.6387	725582	4	18.0331	19.4715	40385.6
Catalase	Cat	59795		11.2993									14	13.3419	24.6412	747614
Protein NATD1	Natd1	12731	5.33787						4	16.9087	22.2465	710854
von Willebrand factor A domain-containing protein 8	Vwa8	213421	3.02992	6.72873					33	21.5366	24.5665	200371	38	18.6487	25.3775	351524
Fatty acid-binding protein 9	Fabp9	15017	2.2121	4.00611	2.1529	2.04226		0.745899	5	18.2231	20.4352	141781	4	16.9546	20.9607	204075	3	15.668	17.8209	23153.6	4	16.2228	18.265	31501.2					2	15.6979	16.4438	8914.21
Acyl-CoA-binding domain-containing protein 7	Acbd7	10011	9.46928						3	11.7248	21.1941	399855
RRP15-like protein	Rrp15	31058	5.24197						2	17.2498	22.4918	393192
Barrier-to-autointegration factor	Banf1	10102	5.56917						4	15.7641	21.3333	330267
Heterogeneous nuclear ribonucleoprotein H3	Hnrnph3	35181	1.72828	5.68459	2.27737	2.93297	2.74718		6	18.9976	20.7258	86709.6	5	15.8642	21.5488	153391	2	14.3442	16.6215	5041.43	2	14.8219	17.7548	11058.8	5	16.111	18.8581	23759.4
RNA-binding protein EWS	Ewsr1	68462	1.77585			1.96643	3.56986		5	20.2768	22.0527	189141									3	17.2645	19.2309	26752.2	4	16.8205	20.3904	59756.7
Ubiquitin-60S ribosomal protein L40	Uba52	14728	3.71646	3.07096		0.783129			2	16.7121	20.4286	156807	2	16.7376	19.8085	102028					2	14.7755	15.5586	5362.56
Tubulin beta-5 chain	Tubb5	49670	2.16215	3.82049					4	19.8693	22.0314	194851	2	15.5925	19.413	31730.3
T-complex protein 1 subunit eta	Cct7	59652	3.00786	3.63145	2.12098	3.07199			11	19.543	22.5509	186196	3	15.4528	19.0842	16842.8	5	15.7341	17.855	7184.34	6	15.2943	18.3663	10239.7
Tubulin alpha-3 chain	Tuba3a	49959	2.79827	3.55329	1.89859		0.694477		2	19.1045	21.9028	170474	3	15.8638	19.4171	30436.5	3	14.3794	16.278	3454.81					2	14.5479	15.2423	1685.3
Heterogeneous nuclear ribonucleoprotein H	Hnrnph1	49199	2.54157	4.07486	0.412427	1.85907	1.78107		7	19.1053	21.6469	126294	6	16.2086	20.2834	49085.5	2	14.8124	15.2248	1472.81	5	15.2915	17.1506	5595.76	7	17.1763	18.9574	19578.3
Nucleolysin TIAR	Tial1	43389	2.81924	7.93017		3.30405	2.66203		4	18.4117	21.2309	123060	3	11.6828	19.613	40092					3	14.6044	17.9085	12301.4	2	13.7761	16.4381	4439.57
26S proteasome regulatory subunit 7	Psmc2	48648	3.29026	4.34842					8	18.7232	22.0135	132301	3	15.8488	20.1972	37567.6
26S proteasome non-ATPase regulatory subunit 13	Psmd13	42809	2.66433	4.80528					4	18.8371	21.5014	114181	2	15.5649	20.3702	52127.2
Beta-globin	Hbbt1	16233	0.784499		3.48084	-2.68913		-7.24534	2	18.5596	19.3441	60499.9					4	16.5822	20.063	99580.4	2	18.2556	15.5664	4411.34					3	21.3618	14.1164	1614.65
26S proteasome regulatory subunit 4	Psmc1	49184	3.029	4.1797					5	18.306	21.335	97974.6	3	16.6233	20.803	67760.6
Manganese-dependent ADP-ribose/CDP-alcohol diphosphatase	Adprm	38947	8.10921						3	12.224	20.3332	165128
26S proteasome non-ATPase regulatory subunit 4	Psmd4	41046	3.17522	3.70252					4	17.8881	21.0634	136956	3	15.0246	18.7271	27121.2
Retinal dehydrogenase 1	Aldh1a1	54467	3.91478						9	18.0493	21.964	163642
T-complex protein 1 subunit gamma	Cct3	60629	3.01629	3.19917	3.42716	2.56182			10	19.2087	22.2249	129000	3	15.3873	18.5864	10358.3	3	13.733	17.1601	3854.14	3	15.531	18.0928	7356.87
Dihydrolipoyllysine-residue succinyltransferase component of 2-oxoglutarate dehydrogenase complex, mitochondrial	Dlst	48995	3.16774	4.24233	3.08072				3	15.5733	18.741	16851.2	5	17.398	21.6403	125724	2	12.1601	15.2408	1489.29
Histone H4	H4c1	11367	-0.0864256		6.0545				2	19.1516	19.0652	91422					3	12.1601	18.2146	50698.9
26S proteasome non-ATPase regulatory subunit 2	Psmd2	100202	3.20696	4.92715					11	19.2915	22.4985	103956	4	15.915	20.8421	32977.9
T-complex protein 1 subunit zeta	Cct6a	58004	3.59567	2.82511	1.89642	1.23844			8	18.0329	21.6285	115793	2	14.8425	17.6676	7435.61	3	14.7676	16.664	3708.59	4	16.4798	17.7183	7701.36
26S proteasome non-ATPase regulatory subunit 12	Psmd12	52895	2.76797	4.6108					8	18.5319	21.2999	75931.6	5	16.1583	20.7692	52560.4
N-alpha-acetyltransferase 40	Naa40	27229		5.69931									2	15.0504	20.7497	125939
Probable E3 ubiquitin-protein ligase DTX3	Dtx3	37982	5.83573		3.11261				4	15.3983	21.234	123326					3	12.1601	15.2727	1979.35
Tubulin alpha-8 chain	Tuba8	50051	2.09504	3.7155					5	18.5828	20.6779	72933.3	7	16.4845	20.2	52367.8
Heterogeneous nuclear ribonucleoprotein A3	Hnrnpa3	39651				2.75182	3.55058														6	16.9327	19.6846	42132	7	16.9418	20.4924	73754.6
Pyrroline-5-carboxylate reductase 3	Pycr3	28721	5.75346						2	14.6178	20.3713	104334
Poly(rC)-binding protein 1	Pcbp1	37497	1.32587	3.36206		2.01348	1.25864		4	18.6214	19.9473	48140.7	3	15.1665	18.5286	18007.3					2	16.1845	18.198	14319.5	2	15.9717	17.2304	7322.21
Acyl-coenzyme A thioesterase 11	Acot11	67355	7.62981						3	13.7285	21.3583	76808.6
Dynein light chain 1, cytoplasmic	Dynll1	10365	4.01172						2	14.4226	18.4343	70846
Carbonyl reductase [NADPH] 3	Cbr3	30953	8.10639						2	12.224	20.3304	65921.8
T-complex protein 1 subunit delta	Cct4	58066	2.49874	3.34685	3.12675	2.02525			9	18.4439	20.9426	53036.6	2	14.4532	17.8	6005.69	2	12.1601	15.2869	1052.02	4	15.0855	17.1108	3724.6
26S proteasome non-ATPase regulatory subunit 1	Psmd1	105730	2.84932	5.37774					7	17.9441	20.7934	35635.1	6	14.7876	20.1653	23056.9
Acyl-CoA-binding protein	Dbi	10000				4.7613															2	13.5407	18.302	53864.4
10 kDa heat shock protein, mitochondrial	Hspe1	10963				6.54606															2	12.2687	18.8147	46110.7
ATP-dependent RNA helicase DDX1	Ddx1	82500	1.72688			2.43234	4.38351		6	19.0392	20.766	38765.2									3	15.003	17.4354	3853.1	3	12.9019	17.2854	3472.78
T-complex protein 1 subunit epsilon	Cct5	59624	3.39518						3	17.2859	20.681	45437.3
26S proteasome regulatory subunit 6B	Psmc4	47408	2.53343	4.09391					2	16.7026	19.236	23749.3	2	14.4374	18.5314	14572
Tubby-related protein 2	Tulp2	62724	1.85786	3.4841		1.28351			3	17.3837	19.2416	19995.6	3	15.2578	18.7419	14142.2					2	13.9478	15.2313	1240.84
N-acetyl-D-glucosamine kinase	Nagk	37268	3.8199						2	15.2467	19.0666	32297.7
Phosphoribosyl pyrophosphate synthase-associated protein 1	Prpsap1	39432	5.90732						3	13.6378	19.5451	31875.2
Adenylate kinase 8	Ak8	55072	7.60044						3	12.224	19.8245	24432.7
Heat shock 70 kDa protein 1-like	Hspa1l	70637	1.64398			3.72759			6	17.9898	19.6338	20337.5									2	12.2687	15.9963	1634.17
Heat shock 70 kDa protein 4	Hspa4	94132	1.73562		3.42669	1.4803			8	18.2927	20.0284	18761.4					2	11.8737	15.3004	707.936	2	13.7652	15.2455	681.529
Glutathione S-transferase P 1	Gstp1	23609	3.74554						2	14.031	17.7765	18710.6
Heterogeneous nuclear ribonucleoprotein L-like	Hnrnpll	64125	4.87903						4	14.0386	18.9176	16506.1
Interleukin enhancer-binding factor 3	Ilf3	96020		7.37307									3	12.0112	19.3843	16293.3
Cytochrome c, somatic	Cycs	11605			4.76758												2	12.1601	16.9277	15583.2
Cytochrome c oxidase subunit 5A, mitochondrial	Cox5a	16101					4.32632																		3	12.9019	17.2282	12794.9
L-lactate dehydrogenase	Ldhal6b	42048		5.59981									2	12.5349	18.1347	11511.6
RNA-binding motif protein, X-linked-like 2	Rbmxl2	41912		6.27864	0.341909		1.9597						2	11.6828	17.9614	8507.61	2	15.2582	15.6001	1655.64					2	12.9019	14.8616	992.369
Anti-dectin-1 15E2 light chain		25615		3.39579									2	13.7008	17.0966	10780.3
Interleukin enhancer-binding factor 2	Ilf2	43062		6.10438									3	11.6828	17.7872	10770.9
40S ribosomal protein S21	Rps21	9141				3.70302															3	12.4614	16.1644	10492.5
Flavin reductase (NADPH)	Blvrb	22197						4.53615																					2	12.4797	17.0158	10193.7
N-alpha-acetyltransferase 30	Naa30	39433		5.87984									2	11.6828	17.5626	10188.8
Poly(U)-specific endoribonuclease	Endou	47010		5.93353									2	11.6828	17.6163	10046.4
Acyl-CoA-binding domain-containing protein 6	Acbd6	30887				4.62787															2	12.2687	16.8966	8714.47
Programmed cell death protein 5	Pdcd5	14275			3.69264		1.86303										2	12.1601	15.8528	5917.78					2	12.9019	14.7649	2784.15
Hippocalcin-like protein 1	Hpcal1	22338		5.28915									2	11.6828	16.9719	8569.81
Short-chain specific acyl-CoA dehydrogenase, mitochondrial	Acads	44889		3.84644									2	13.5392	17.3856	8154.12
C-1-tetrahydrofolate synthase, cytoplasmic	Mthfd1	101200	3.4066						3	15.2687	18.6753	7475.44
NADPH:adrenodoxin oxidoreductase, mitochondrial	Fdxr	54202		6.0519									2	11.6828	17.7347	6815.92
Acetyl-CoA acetyltransferase, mitochondrial	Acat1	44816		5.36761	-0.291354								2	11.6828	17.0504	5655.5	2	14.8661	14.5748	1016.8
Leucine-rich repeat-containing protein 34	Lrrc34	46634	4.18408						2	13.0426	17.2267	5899.01
RNA-binding motif protein, X chromosome	Rbmx	42300		5.71796									2	11.6828	17.4008	5089.43
Myeloperoxidase	Mpo	81182		5.77228									2	11.6828	17.4551	3593.59
Acrosin	Acr	48929		4.74364									2	11.6828	16.4264	3522.96
RNA-binding protein 39	Rbm39	59406		4.64809									2	11.6828	16.3309	3170.37
General transcription factor II-I	Gtf2i	112265					3.69378																		3	12.9019	16.5957	1623.59
Alpha-actinin-4	Actn4	104977		3.47731									3	12.8677	16.345	1387.32
Zinc finger CCCH-type antiviral protein 1	Zc3hav1	106688		4.41853									2	11.6828	16.1013	1115.94
L-aminoadipate-semialdehyde dehydrogenase-phosphopantetheinyl transferase	Aasdhppt	35764	3.19755	2.83744	2.88638	3.03758			6	18.591	21.7885	213086	3	16.1826	19.0201	31272.5	2	12.7525	15.6389	3001.45	2	13.4876	16.5252	5547.9
Cytosolic acyl coenzyme A thioester hydrolase	Acot7	42537	2.17342	0.720363					3	17.3397	19.5132	34011.3	2	16.94	17.6604	9416.35
Acrosin-binding protein	Acrbp	61140		1.84101									2	16.8628	18.7038	13773.3
Actin, cytoplasmic 2	Actg1	41792	1.10761		0.851703	0.559029	-1.07199		13	22.2432	23.3508	465119					6	18.4943	19.346	28973.3	7	19.4945	20.0535	47313	6	18.8049	17.7329	9471.35
Actin-like protein 6A	Actl6a	47447	0.115882						4	15.9324	16.0483	3080.35
Alpha-centractin	Actr1a	42613	1.0323						5	17.8284	18.8607	19835.1
Acylphosphatase-1	Acyp1	11241	0.033844		1.61457	2.6314			2	16.18	16.2139	9500.99					2	14.1215	15.7361	6822.54	4	15.4226	18.054	34017.5
Adenosylhomocysteinase	Ahcy	47688	1.82535						6	19.1524	20.9777	79424
Albumin	Alb	68692	-0.111487						2	17.2214	17.1099	3289.57
Retinal dehydrogenase 2	Aldh1a2	56626				2.30774															2	13.2748	15.5826	1692.07
Aldehyde dehydrogenase X, mitochondrial	Aldh1b1	57553		3.19412									2	16.0368	19.2309	21217.2
Aldehyde dehydrogenase, mitochondrial	Aldh2	56538	0.160991	1.07378					10	20.2514	20.4124	51687.1	8	20.5368	21.6106	118594
4-trimethylaminobutyraldehyde dehydrogenase	Aldh9a1	53515	0.530545						2	14.0651	14.5956
Fructose-bisphosphate aldolase	Aldoart1	45343	0.357876						2	17.0003	17.3581	6720.17
Fructose-bisphosphate aldolase	Aldoart2	39370	0.667973	1.74301					2	18.3288	18.9967	24909.9	2	16.5411	18.2841	15199.9
THO complex subunit 4	Alyref	26939					2.97013																		2	12.9019	15.8721	3998.27
Annexin A2	Anxa2	38676		2.14145	-2.29831	1.39709	-1.09004	-2.5289					3	16.8513	18.9927	20866.1	3	16.3082	14.0099	659.862	2	14.9889	16.386	3425.65	2	15.9206	14.8305	1165.44	2	15.8426	13.3137	407.263
AT-rich interactive domain-containing protein 1A	Arid1a	242091	1.5283						2	19.5136	21.0419	24258.2
Isoaspartyl peptidase/L-asparaginase	Asrgl1	33950	2.18056			1.68323			3	17.4001	19.5807	49007.3									2	15.3339	17.0171	8289.62
ATP synthase subunit beta, mitochondrial	Atp5f1b	56300		0.119057									3	17.5921	17.7112	7152.8
V-type proton ATPase catalytic subunit A	Atp6v1a	68326	0.273743		0.93636	1.14196			2	17.0775	17.3512	4400.08					3	15.4109	16.3472	2193.92	2	15.0981	16.2401	2036.9
V-type proton ATPase subunit B, brain isoform	Atp6v1b2	56551	-0.116208						3	17.361	17.2448	5355.67
V-type proton ATPase subunit G 1	Atp6v1g1	13724	-2.3414						3	16.3146	13.9732	2680.34
Betaine--homocysteine S-methyltransferase 1	Bhmt	45020	0.581656						4	19.6503	20.232	49260.6
Bleomycin hydrolase	Blmh	52511	2.20103						5	17.6414	19.8424	32416.3
CAD protein	Cad	243238	-0.108274						2	14.7039	14.5956
Cullin-associated NEDD8-dissociated protein 1	Cand1	136331	1.06466						2	15.4244	16.489	1372.84
Adenylyl cyclase-associated protein 1	Cap1	51565	1.62621	-2.11162	0.778138	0.804541			8	19.2294	20.8556	59293.8	3	16.3108	14.1992	587.813	2	15.9644	16.7425	3426.44	4	16.9226	17.7272	6780.54
F-actin-capping protein subunit alpha-2	Capza2	32967	0.990807						2	16.606	17.5968	12389.3
F-actin-capping protein subunit beta	Capzb	31345	1.64137						3	16.8526	18.4939	18458.6
Cell cycle and apoptosis regulator protein 2	Ccar2	103002	-2.37148						2	16.9671	14.5956
T-complex protein 1 subunit beta	Cct2	57477	2.80496	1.30478	0.621847	1.46271			11	19.8661	22.6711	185513	3	15.7505	17.0553	3783.1	3	15.0477	15.6695	1447.76	3	16.5128	17.9755	7158.99
T-complex protein 1 subunit theta	Cct8	59555	2.65452	3.12513	2.0437	2.07378	0.09912		13	19.9448	22.5993	158860	3	15.7306	18.8558	11860.1	5	16.8447	18.8884	12131.9	5	17.2465	19.3203	16365.1	3	16.0632	16.1623	1833.5
Centromere protein V	Cenpv	27541		2.42271									5	16.7561	19.1788	39563.5
Cold-inducible RNA-binding protein	Cirbp	18607					2.80401																		2	14.0238	16.8278	8948.07
Clathrin heavy chain 1	Cltc	191556	1.17375	2.34451		1.22911			18	20.8351	22.0089	43062.5	7	17.9093	20.2538	12758					4	16.24	17.4691	1851.34
Coatomer subunit beta'	Copb2	102449	-1.59257						4	17.7358	16.1432	1365.55
COP9 signalosome complex subunit 4	Cops4	46285	1.29217		0.713582	0.850216			2	15.5328	16.825	4146.47					2	15.67	16.3836	3053.47	2	15.8572	16.7074	3821.8
COP9 signalosome complex subunit 7a	Cops7a	30224	0.876066						2	16.1183	16.9943	8159.85
COP9 signalosome complex subunit 8	Cops8	23256	0.447522						2	15.7963	16.2438	8622.4
C-terminal-binding protein 1	Ctbp1	47745	2.70183						2	15.9769	18.6788	18244.8
Aspartate--tRNA ligase, cytoplasmic	Dars1	57147	-1.43393						2	16.0295	14.5956
Dynactin subunit 1	Dctn1	141675	-0.477291						5	17.5613	17.084	1852.41
Dynactin subunit 2	Dctn2	44117	0.369452						3	17.0024	17.3719	6523.54
Dynactin subunit 3	Dctn3	20978	-0.525761						2	17.3011	16.7753	8628.53
ATP-dependent RNA helicase DDX39A	Ddx39a	49067	1.12635						2	15.6901	16.8164	4808.75
ATP-dependent RNA helicase DDX4	Ddx4	76470	3.06115						2	15.6469	18.7081	9309.76
DnaJ homolog subfamily B member 11	Dnajb11	40555	2.17285						2	14.9995	17.1724	7773.99
Aspartyl aminopeptidase	Dnpep	52207	1.69292	1.16902	1.10708	0.912793	0.161037	0.117249	7	21.2195	22.9124	328936	3	19.049	20.218	50818.7	8	18.4149	19.522	31367.8	7	18.6123	19.5251	31435.2	3	15.6788	15.8399	2443.82	3	17.3151	17.4323	7369.68
Dihydropyrimidinase-related protein 2	Dpysl2	62278	1.18295						2	15.9134	17.0964	4121.37
Dihydropyrimidinase-related protein 3	Dpysl3	61936	0.364973						3	16.9444	17.3093	4921.67
Dihydropyrimidinase-related protein 4	Dpysl4	61961	-1.31516						3	15.9108	14.5956
Desmoplakin	Dsp	332912			-2.05318	0.679308	-0.0625765	-3.95817									2	15.6332	13.58		3	16.1677	16.847	572.252	3	16.5347	16.4721	441.304	4	17.4492	13.491
Cytoplasmic dynein 1 heavy chain 1	Dync1h1	532045	-0.40282						7	17.5643	17.1615	510.781
Cytoplasmic dynein 1 light intermediate chain 2	Dync1li2	54218	-1.00127						2	15.5969	14.5956
Elongation factor 1-alpha 1	Eef1a1	50113	1.94296						5	20.3451	22.2881	204856
Elongation factor 1-gamma	Eef1g	50060	1.8692	2.859		2.2854			4	19.0902	20.9594	78423.9	2	15.843	18.702	16402.2					2	15.555	17.8404	9026.61
Eukaryotic translation initiation factor 3 subunit B	Eif3b	91370	0.0808305						4	17.2638	17.3447	4161.06
Eukaryotic initiation factor 4A-II	Eif4a2	46402	2.92483	3.08605		2.90487			5	18.0962	21.0211	88666.4	2	14.7153	17.8014	9517.91					2	13.6723	16.5772	4073.97
Protein FAM98B	Fam98b	45349					2.29747																		2	12.9019	15.1994	1297.4
Fatty acid synthase	Fasn	272428	2.45479						8	18.303	20.7578	13036.7
Fibrinogen alpha chain	Fga	87429	0.667029						2	16.0934	16.7605	2413.5
Filamin-A	Flna	281221	-1.70789						3	16.3035	14.5956
Ketosamine-3-kinase	Fn3krp	34468	1.36551	2.14283	1.11463	1.03338	0.839837		6	21.3376	22.7031	401679	2	18.4847	20.6276	95294.1	2	17.4112	18.5259	22201.9	2	18.3858	19.4192	41239.8	2	17.2453	18.0851	16357.3
Ferritin heavy chain	Fth1	21066	1.11497						4	20.0819	21.1969	200319
Ferritin light chain 1	Ftl1	20802	0.781843						6	19.8817	20.6635	118634
Glyceraldehyde-3-phosphate dehydrogenase	Gapdh	35810	1.42595						3	18.0333	19.4593	34324.6
Glyceraldehyde-3-phosphate dehydrogenase, testis-specific	Gapdhs	47656	2.31286						6	18.6112	20.9241	99482.7
Glutamine synthetase	Glul	42120	2.03904						3	15.9624	18.0015	12495.9
Glucosamine-6-phosphate isomerase 1	Gnpda1	32549				1.1945															2	13.2143	14.4088	1279.49
COP9 signalosome complex subunit 1	Gps1	58861	1.31051						2	15.9308	17.2413	5533.52
Glutathione S-transferase Mu 1	Gstm1	25969	0.481278						9	20.2739	20.7552	104106
Glutathione S-transferase Mu 2	Gstm2	25716	1.79779						2	14.9906	16.7884	6658.29
Glutathione S-transferase Mu 5	Gstm5	26634	-1.33455						5	18.1491	16.8146	6403.58
Histone H2A type 1-B	H2ac4	14135				-7.74578	-8.38657														4	23.0268	15.2811	5687.97	2	21.4952	13.1087
Histone H2B type 1-B	H2bc3	13952					-5.19199																		2	18.3006	13.1087
Histone deacetylase 1	Hdac1	55074	1.01292						2	16.0376	17.0505	5429.58
Heterogeneous nuclear ribonucleoprotein F	Hnrnpf	45729	2.56692			1.60417	0.87601		2	17.1536	19.7205	37560.4									5	15.797	17.4011	7525.46	4	16.1667	17.0428	5870.2
Heterogeneous nuclear ribonucleoprotein K	Hnrnpk	50976	2.235						6	18.6671	20.9021	75365.8
Heterogeneous nuclear ribonucleoprotein M	Hnrnpm	77648	1.66923	2.15242					3	17.2	18.8692	8706.17	3	16.1357	18.2881	5819.82
Heat shock protein HSP 90-alpha	Hsp90aa1	84787	1.50983	1.69251	1.16152	0.945754	0.131632	0.440821	21	23.5744	25.0842	936097	15	21.3095	23.002	221055	20	21.1108	22.2723	133307	21	21.8532	22.799	192041	15	20.8037	20.9353	52769.2	9	19.1414	19.5823	20656.9
Heat shock protein HSP 90-beta	Hsp90ab1	83281	0.717219		0.712909	0.672369	-0.115895		7	20.2208	20.938	52866					5	16.7676	17.4805	4812.62	5	17.2669	17.9393	6614.34	3	15.8199	15.704	1404.74
HATPase_c domain-containing protein	Hsp90b1	92475	1.13087	1.59069	1.0064	0.680154	0.254307	0.264653	17	22.2407	23.3715	230904	16	21.9468	23.5375	259063	8	19.9844	20.9908	44335.5	11	20.0678	20.7479	37467.2	7	18.7833	19.0377	11450.1	9	19.5314	19.796	19368.6
Heat shock-related 70 kDa protein 2	Hspa2	69641	1.48178	1.8998	1.2698	0.840084	0.102885	0.209821	26	24.0523	25.5341	1.21468e+06	16	21.5339	23.4337	283258	12	19.9545	21.2243	61248.3	17	21.3406	22.1807	118848	10	19.5867	19.6896	21139.6	8	18.7312	18.941	12582.2
Heat shock 70 kDa protein 4L	Hspa4l	94382	1.78534	2.51466	1.32341	0.67764	-0.281124	0.277391	18	20.8367	22.622	105822	7	16.6241	19.1388	9462.88	12	18.2165	19.5399	12496	8	18.3261	19.0037	8617.05	2	15.8183	15.5372	779.52	4	16.7164	16.9938	2139.46
Endoplasmic reticulum chaperone BiP	Hspa5	72422	1.58076	2.24183	1.40164	0.800404	0.275186	0.505087	16	21.8919	23.4727	306329	20	22.1899	24.4317	595522	14	19.1218	20.5235	39663.9	15	20.0664	20.8668	50321.8	11	18.8082	19.0834	14617.9	7	17.7164	18.2215	8043.23
Heat shock cognate 71 kDa protein	Hspa8	70871	1.18854	1.86103	1.50424	0.803596	-0.145987	0.109444	9	21.2975	22.486	158770	7	18.9208	20.7818	48724.3	3	15.7928	17.2971	4352.45	5	17.4832	18.2868	8643.05	2	15.3089	15.163	991.526	2	15.2108	15.3203	1105.74
Stress-70 protein, mitochondrial	Hspa9	73461	1.11761	2.13334	1.27205	0.42257			7	18.5406	19.6582	18804.4	11	19.698	21.8313	84806.8	4	15.3986	16.6707	2370.97	2	14.8864	15.309	922.578
60 kDa heat shock protein, mitochondrial	Hspd1	60955	0.443164	0.926612	-0.358242				3	18.4605	18.9037	13623.2	9	20.5011	21.4277	78358.3	2	15.9524	15.5942	1374.1
Hypoxia up-regulated protein 1	Hyou1	111181	1.0648	-0.635208	0.309978				4	17.3228	18.3875	6235.06	2	15.793	15.1578	664.648	2	15.8352	16.1451	1317.68
Immunoglobulin heavy constant gamma 2C (Fragment)	Ighg2c	36407	0.891051						2	15.2324	16.1234	6490.04
Immunoglobulin heavy constant mu	Ighm	49971	1.96008						2	16.4169	18.3769	12608.1
Inosine-5'-monophosphate dehydrogenase 2	Impdh2	55815	2.94676						2	15.9835	18.9302	18501.2
Importin-5	Ipo5	123591	-2.61356						4	17.2092	14.5956
Importin-7	Ipo7	119486	1.49936						2	14.303	15.8023	1215.85
Inositol-3-phosphate synthase 1	Isyna1	60932	1.74209						3	17.6516	19.3937	27550.8
Junction plakoglobin	Jup	81800		2.12956		-0.368135	0.208786	-1.96514					2	15.2551	17.3846	3640.82					2	15.1548	14.7867	601.364	2	14.631	14.8398	623.903	2	15.5077	13.5425	253.866
Far upstream element-binding protein 2	Khsrp	76775	0.782279			1.12843			8	18.7532	19.5355	19484.9									2	15.6047	16.7331	2793.22
Importin subunit beta-1	Kpnb1	97184	2.07977						3	15.8819	17.9616	5801.48
Cytosol aminopeptidase	Lap3	56141		1.27351									2	16.4379	17.7114	7153.71
L-lactate dehydrogenase B chain	Ldhb	36572	1.03716						3	17.2384	18.2755	15109.9
L-lactate dehydrogenase C chain	Ldhc	35911	0.431046	0.627461	1.03719	1.53274	-0.921061	0.244308	14	22.1152	22.5463	278412	8	20.0518	20.6793	76324.6	12	20.0941	21.1313	104405	11	19.7418	21.2745	115303	4	18.4188	17.4978	8412.59	5	19.0186	19.2629	28594.3
Lamin-B1	Lmnb1	66785	-1.32905						2	15.9247	14.5956
Malate dehydrogenase, cytoplasmic	Mdh1	36511	0.798664						2	15.4109	16.2095	3608.57
Peptide-methionine (R)-S-oxide reductase	Msrb3	20225	0.400023			1.58509			2	18.0266	18.4267	32031.9									2	16.9517	18.5368	34573.9
Nuclear autoantigenic sperm protein	Nasp	83953	-1.06076						4	18.2454	17.1846	3464.27
NAD-capped RNA hydrolase NUDT12	Nudt12	51511	2.05213						6	17.9536	20.0057	40490.1
8-oxo-dGDP phosphatase NUDT18	Nudt18	35694	2.09617	2.01804	1.90861	0.979523			4	18.5714	20.6675	79309.5	2	15.8909	17.909	11719.7	3	16.0065	17.9152	11770.1	3	15.0293	16.0088	3139.87
Peroxisomal coenzyme A diphosphatase NUDT7	Nudt7	26857	1.42477						3	18.0787	19.5035	53089.6
Outer dense fiber protein 2	Odf2	95541	1.93257						2	15.6286	17.5612	3277.9
Opioid growth factor receptor	Ogfr	70679	2.69946						3	16.2572	18.9566	12113.2
Polyadenylate-binding protein 1	Pabpc1	70670	1.72388			1.05249			3	17.6602	19.3841	15911.5									2	13.9897	15.0422	784.664
Multifunctional protein ADE2	Paics	47006	0.243122						2	16.2802	16.5233	3488.55
Protein mono-ADP-ribosyltransferase PARP12	Parp12	79916	2.33475						2	17.0205	19.3552	13413.2
Pyruvate carboxylase, mitochondrial	Pc	129684		1.62675									2	15.1421	16.7689	1718
Pyruvate dehydrogenase E1 component subunit alpha, testis-specific form, mitochondrial	Pdha2	43412		-0.183801									2	15.29	15.1062	1603.25
Protein disulfide-isomerase A6	Pdia6	48132	2.66592	2.48927	1.57243	1.53313			9	19.0274	21.6934	135649	3	16.5085	18.9977	20938.6	5	15.8031	17.3756	6801.81	7	16.9789	18.512	14953
Pyridoxal kinase	Pdxk	35015	0.765377						2	17.5146	18.2799	18722.5
ATP-dependent 6-phosphofructokinase, platelet type	Pfkp	85455	3.00947						2	14.957	17.9665	6922.17
Glycerol-3-phosphate phosphatase	Pgp	34541				2.05284		0.582944													2	14.3918	16.4447	4694.42					2	15.2529	15.8358	3078.28
D-3-phosphoglycerate dehydrogenase	Phgdh	56586	0.147125						3	17.133	17.2801	6366.48
Pyruvate kinase PKM	Pkm	57844	2.05999	2.42015	1.27753	1.33931		0.703235	8	19.4654	21.5254	79432.3	10	19.6869	22.1071	118880	5	17.0153	18.2928	8451	4	16.7459	18.0852	7318.25					7	17.7524	18.4556	9460.3
Peptidyl-prolyl cis-trans isomerase A	Ppia	17971			-1.92695												2	17.5409	15.6139	3582
Peroxiredoxin-1	Prdx1	22176	1.89553	2.59271		1.48233	0.253833	-0.330121	6	20.2791	22.1747	315605	3	17.3204	19.9131	65818.3					4	16.7427	18.2251	20426.7	3	15.8924	16.1463	4835.23	2	15.2698	14.9397	2095.09
Peroxiredoxin-2	Prdx2	21778	1.42427	1.59114	0.723299				4	19.1921	20.6163	123650	2	17.5159	19.1071	43436.5	2	15.8332	16.5565	7414.2
Thioredoxin-dependent peroxide reductase, mitochondrial	Prdx3	28127		1.44046									2	17.1536	18.5941	23277.2
Peroxiredoxin-4	Prdx4	31052	1.84759	2.19529					2	17.6534	19.501	43644.3	2	16.5612	18.7564	26049.6
Glucosidase 2 subunit beta	Prkcsh	58793	0.79365	1.98814					2	16.5903	17.384	8552.08	2	15.2587	17.2469	7776.62
Proteasome subunit alpha type-1	Psma1	29546	1.21182		1.15815				4	17.9805	19.1923	33281.1					2	16.7135	17.8717	13324.1
Proteasome subunit alpha type-2	Psma2	25927	0.727202						4	18.2937	19.0209	33246.5
Proteasome subunit alpha type-3	Psma3	28405	0.718359	1.29551	1.09923	1.16374			3	19.361	20.0793	73856.8	4	17.9026	19.1981	40096.5	2	15.8913	16.9905	8680.94	2	16.1352	17.2989	10749.8
Proteasome subunit alpha type-4	Psma4	29470	0.797115						4	19.6943	20.4915	105297
Proteasome subunit alpha type-5	Psma5	26411	1.69289	2.28233	1.41924	0.461235			4	18.1572	19.8501	78756.3	3	16.0812	18.3636	28106	2	15.4808	16.9	10191.4	2	16.8929	17.3541	13961.7
Proteasome subunit alpha type-6	Psma6	27372	-0.583521	-0.021001	1.3058	1.00749	-0.532971	0.0429765	5	20.5062	19.9227	58463.1	2	18.142	18.121	16769.1	2	16.9461	18.2519	18361.7	3	17.7114	18.7189	25379.8	2	16.7518	16.2188	4486.53	2	16.8123	16.8553	6974.34
Proteasome subunit alpha type-7	Psma7	27854	1.29272			0.984735			3	19.3403	20.633	101634									2	16.0475	17.0322	8376.93
Proteasome subunit alpha type-8	Psma8	27865		1.87507	1.24919								2	15.6318	17.5069	12416.8	3	15.7119	16.9611	8505.59
Proteasome subunit beta type-1	Psmb1	26372	2.10916		2.10169	0.773358		1.53387	2	17.2119	19.3211	46783					3	14.7349	16.8366	8359.47	2	15.2508	16.0242	4760.22					3	13.8819	15.4158	3122.44
Proteasome subunit beta type-2	Psmb2	22906	2.08343						3	16.998	19.0814	46226.4
Proteasome subunit beta type-3	Psmb3	22964	1.31768	2.82748		0.811145			5	18.8469	20.1646	130586	2	14.228	17.0555	15134.4					2	14.4095	15.2206	4242.54
Proteasome subunit beta type-4	Psmb4	29116	1.98653	1.64088					4	17.3649	19.3514	60807.9	2	16.1262	17.7671	20278.2
Proteasome subunit beta type-5	Psmb5	28532	0.746031	1.41796	0.233733	1.20233			7	20.548	21.2941	151252	5	18.2785	19.6964	49976.9	5	18.3013	18.5351	22344.1	2	16.4747	17.6771	12327.5
Proteasome subunit beta type-6	Psmb6	25378	0.734461						3	20.5153	21.2497	226680
26S proteasome non-ATPase regulatory subunit 14	Psmd14	34577	2.69922						3	17.8016	20.5008	87279.1
26S proteasome non-ATPase regulatory subunit 8	Psmd8	39930	2.71855						4	18.0077	20.7262	78848
Receptor of activated protein C kinase 1	Rack1	35076	-2.08776						3	16.6834	14.5956
Histone-binding protein RBBP4	Rbbp4	47655	0.101373						2	16.7254	16.8267	6837.64
Riboflavin kinase	Rfk	17437	3.0666						2	19.2569	22.3235	749796
Ropporin-1-like protein	Ropn1l	24515	1.50364						2	16.9978	18.5014	28545.8
40S ribosomal protein SA	Rpsa	32838				1.54983	1.11303	0.599371													2	15.1259	16.6757	6979.02	2	13.9552	15.0682	2290.28	3	16.4654	17.0648	9139.58
RNA transcription, translation and transport factor protein	RTRAF	28152	-1.41835				2.90102		4	18.1772	16.7588	6160.86													2	14.6443	17.5453	10626.5
RuvB-like 1	Ruvbl1	50213	0.0703721						3	17.9555	18.0259	11120.5
RuvB-like 2	Ruvbl2	51112	0.15186	-1.64928		0.674084	-0.133763		11	19.3543	19.5061	25676.3	2	15.3951	13.7458						4	16.8691	17.5432	6586.25	2	15.8067	15.6729	1801.42
Thialysine N-epsilon-acetyltransferase	Sat2	19305	2.66692	2.39196					8	22.5505	25.2174	3.25101e+06	7	21.177	23.569	1.03701e+06
Protein transport protein Sec23A	Sec23a	86162	1.04726						3	16.2815	17.3288	4221.07
Protein transport protein Sec31A	Sec31a	133569	-0.31222						2	16.4529	16.1407	1313.62
Testicular spindle-associated protein SHCBP1L	Shcbp1l	70947	1.53224						4	17.4563	18.9885	16778.7
SWI/SNF complex subunit SMARCC2	Smarcc2	132604	2.88028						2	13.0073	15.8876	1063.55
Small nuclear ribonucleoprotein Sm D3	Snrpd3	13916	1.7577						2	17.3655	19.1231	63445.3
Sorbitol dehydrogenase	Sord	38249	1.25136						2	18.3237	19.5751	35502.7
Sperm acrosome-associated protein 9	Spaca9	19482			-2.81692												2	16.3969	13.58
Spermatogenesis-associated protein 20	Spata20	88472	-2.43272						3	17.0283	14.5956
Serine/arginine-rich splicing factor 1	Srsf1	27744			1.8228												2	15.1692	16.992	8689.99
Serine/arginine-rich splicing factor 2	Srsf2	25476			0.315134												2	17.3827	17.6978	19327.8
Serine/arginine-rich splicing factor 3	Srsf3	19329				3.15378	1.28507														2	14.5725	17.7263	24094.1	2	15.8754	17.1604	16276.5
Serine/threonine-protein kinase 31	Stk31	115017	2.02582						2	15.5626	17.5884	2898.26
Stathmin	Stmn1	17274					-3.46382																		2	16.5725	13.1087
Activated RNA polymerase II transcriptional coactivator p15	Sub1	14427			1.19337	1.53987	0.699601										2	16.0245	17.2179	15243.7	3	16.6098	18.1497	29080.9	3	17.5846	18.2842	31922.1
Sulfotransferase	Sult1e1	35590	1.99499	2.1247					27	24.6761	26.6711	4.45229e+06	7	20.5495	22.6742	278879
Svs2 protein (Fragment)	Svs2	44991	-4.62049						10	19.2161	14.5956
TAR DNA-binding protein 43	Tardbp	44547	2.45685	3.10996					2	16.4713	18.9281	29341.5	2	14.4759	17.5859	11572.7
T-complex protein 1 subunit alpha	Tcp1	60448	2.17103	2.62551	1.98019	1.47179	0.800903		14	20.4739	22.6449	187383	4	16.619	19.2445	17746	6	16.7218	18.702	12183.7	5	16.3937	17.8655	6823.15	2	14.3573	15.1582	1044.75
Tudor domain-containing protein 6	Tdrd6	237913	-0.283699						6	17.6274	17.3437	1309.67
Triokinase/FMN cyclase	Tkfc	59691	-1.08039						2	15.676	14.5956
Transportin-1	Tnpo1	102357	1.84656						5	17.0596	18.9062	10917.5
Tripeptidyl-peptidase 2	Tpp2	139878	-0.262627		0.543939	0.538453		-1.5209	6	18.3919	18.1293	4155.43					4	16.7671	17.311	2356.63	4	16.6897	17.2282	2225.1					2	15.8716	14.3507	302.782
Transcription intermediary factor 1-beta	Trim28	88847	1.10281			1.13334			8	19.4357	20.5385	41164									3	16.8737	18.007	7119.48
E3 ubiquitin-protein ligase Trim36	Trim36	81338		1.54416	0.589241	0.0960466							2	15.2229	16.767	2230.54	2	14.5824	15.1716	738.142	2	14.622	14.718	539.012
Trypsin 10	Try10	26220	-0.0913791	0.729237					2	19.9845	19.8932	108192	2	20.1926	20.9219	220735
Transitional endoplasmic reticulum ATPase	Vcp	89321	2.61164	2.96814	2.24777	1.61437	0.543993	0.705676	30	22.3719	24.9835	691108	12	19.1775	22.1456	96660.3	17	18.2537	20.5014	30924.7	11	18.5325	20.1469	24186.4	2	15.0712	15.6152	1045.71	2	15.8365	16.5421	1988.09
Vimentin	Vim	53687	-0.494686	-3.00758					2	16.4747	15.98	1846.66	2	16.7534	13.7458
Vacuolar protein sorting-associated protein 13C	Vps13c	420088	-0.0511135						2	14.6467	14.5956
Y box protein 2	Ybx2	38080	1.87498	2.19494	1.21823	1.20343			3	16.5922	18.4672	22648.9	2	14.6721	16.867	7470.5	3	15.338	16.5562	6022.8	3	15.4006	16.604	6225.57
14-3-3 protein epsilon	Ywhae	29173	0.472703		0.795704	0.603396		0.184842	3	18.228	18.7007	23670					3	17.0554	17.8511	13135.7	3	17.2744	17.8778	13381.2					4	18.0632	18.248	17295.6
14-3-3 protein zeta/delta	Ywhaz	27771	0.921346	1.72755				-0.208595	4	17.9769	18.8983	25715.2	3	18.1002	19.8277	48976.1													2	17.2395	17.0309	7047.74
Major sperm fibrous sheath protein Pro-mAKAP82		92583	1.62131						2	15.3742	16.9955	2214.65
GLOBIN domain-containing protein		15112				-5.26614		-2.78243													4	21.0737	15.8075	7168.84					4	19.2651	16.4827	11446.9
