# Supplementary material for: Nucleoside diphosphate kinases 1 and 2 regulate a protective liver response to a high-fat diet
Source: Sci Adv. 2023 Sep 6;9(36):eadh0140. doi: 10.1126/sciadv.adh0140 (PMC10482350; doi:10.1126/sciadv.adh0140)
Supplement: Supplementary file 3 — Data S1 and S2 [file sciadv.adh0140_data_s1_and_s2.zip]

Archive with 2 entries (2 files):
- adh0140_Data_S1.pdf
- adh0140_Data_S2.xlsx
