# Supplementary material for: Nucleoside diphosphate kinases 1 and 2 regulate a protective liver response to a high-fat diet
Source: Sci Adv. 2023 Sep 6;9(36):eadh0140. doi: 10.1126/sciadv.adh0140 (PMC10482350; doi:10.1126/sciadv.adh0140)
Supplement: Supplementary file 3 — Data S1 and S2 [file sciadv.adh0140_data_s1_and_s2.zip › adh0140_Data_S2.xlsx]

## Sheet: Figure 5C
Total FA μmol/g of liver	Nme2 +/+	Nme2 -/-
	115.71	145.15
	114.46	130.12
	91.14	159.75
	107.49	134.91
	100.9

## Sheet: Figure 5D
FA species μmol/g of liver	C12:0	C14:0	C16:0	C16:1	C17:0	C17:1	C18:0	C18:1 cis	C18:1 trans	C18:2	C20:0	C20:1	C20:2	C20:3	C20:4	C20:5	C22:0	C22:1	C22:6
Nme2 +/+ rep 1	0.04	0.8	36.58	4.73	0.15	0.12	11.52	23.5	5.93	16.01	0.02	0.72	0.13	0.9	11.19	0.24	0.05	0	3.12
Nme2 +/+ rep 2	0.02	0.59	37	4.15	0.16	0.18	11.63	22.95	4.2	16.26	0.01	0.65	0.12	1.17	12.3	0.09	0	0	2.99
Nme2 +/+ rep 3	0	0.25	25.53	3.1	0.13	0.07	9.73	13.83	3.52	15.16	0.12	1.01	0.17	1.06	9.61	0.32	0.01	0.03	7.09
Nme2 +/+ rep 4	0.02	0.63	30.64	6.35	0.15	0.15	7.15	22.59	4.18	15.11	0.23	1.54	0.2	1.2	8.44	0.37	0.02	0.06	8.12
Nme2 +/+ rep 5	0.03	0.38	28.99	3.53	0.17	0.09	8.86	14.5	1.75	18.02	0.16	0.66	0.12	1.13	12.04	0.31	0.01	0.02	9.8
Nme2 -/- rep 1	0.05	0.95	48.15	5.43	0.18	0.12	15.26	30.27	8.46	18.05	0.02	0.75	0.12	0.96	12.83	0.28	0.06	0	2.77
Nme2 -/- rep 2	0.02	0.49	38.58	3.51	0.22	0.16	14.89	23.42	4.56	24.4	0.02	0.47	0.14	0.91	14.3	0.34	0.03	0	3.68
Nme2 -/- rep 3	0.03	1.01	44.38	11.75	0.18	0.28	8.44	38.59	6.34	22.2	0.17	1.91	0.25	1.55	10.95	0.44	0.01	0.04	10.86
Nme2 -/- rep 4	0.01	0.53	38.43	6.87	0.17	0.14	9.14	27.63	3.1	23.19	0.22	1.14	0.12	1.25	10.85	0.34	0.02	0.04	11.33

## Sheet: Figure 5F
Triglycerides mg/g of liver	Nme2 +/+ ND	Nme2 -/- ND	Nme2 +/+ HFD	Nme2 -/- HFD
		34.55	76.07	76.94
	29.95	32.31	77.99	49.59
	20.7	31.68	37.16	39.68
	16.88	32.67	27.25	102.24
	26.17		20.68	78.37
			22.8	72.67
			19.21	54.12
			20.72	75.17
			20.63	41.29
			40.82	47.66
				57.49
				53.3

## Sheet: Figure 6C
Normalized read counts	Acc1	Acly	Cebpa	Ppara	Pparg	Ppargc1a	Scd1	Srebf1
Nme2 -/- HFD rep 1	10.3534	11.9775	13.0077	13.1392	7.8511	7.5586	16.7321	12.8805
Nme2 -/- HFD rep 2	10.9505	12.6903	12.9097	13.2921	7.1561	7.4578	17.9615	13.6829
Nme2 -/- HFD rep 3	10.3471	11.6401	13.1308	13.4244	7.4653	7.4814	16.6502	12.3829
Nme2 -/- HFD rep 4	10.7396	12.2922	13.0919	13.1994	7.4989	7.5672	16.9757	13.0738
Nme2 -/- ND rep 1	10.5796	11.616	12.7328	13.4675	7.0673	7.3588	15.4792	11.8166
Nme2 -/- ND rep 2	11.3796	12.9877	12.9405	13.2539	7.0472	8.0261	18.3448	11.9541
Nme2 -/- ND rep 3	12.1002	13.785	12.8543	13.2114	7.6956	7.9575	18.4769	13.3675
Nme2 -/- ND rep 4	12.0875	13.6607	12.9149	13.2412	6.9378	8.7824	18.3341	11.9883
Nme2 +/+ HFD rep 1	10.0628	11.0387	12.5693	12.6033	5.6246	6.6352	15.0955	11.7129
Nme2 +/+ HFD rep 2	9.8913	11.2183	12.7297	12.6789	5.5024	6.9799	15.4902	11.9329
Nme2 +/+ HFD rep 3	9.7894	10.884	12.6857	12.9209	6.1842	6.624	14.8056	11.4154
Nme2 +/+ HFD rep 4	10.2133	11.2043	12.5213	12.933	5.5932	6.5387	15	11.4783
Nme2 +/+ ND rep 1	12.3611	14.1265	13.105	13.0655	7.1112	7.8932	18.4278	13.4277
Nme2 +/+ ND rep 2	11.07	12.4092	13.0506	13.3909	6.7949	7.7605	17.1297	12.0088
Nme2 +/+ ND rep 3	11.0561	12.7949	12.7007	12.7336	5.7948	6.905	17.4627	11.7635
Nme2 +/+ ND rep 4	10.9104	12.2269	12.5373	12.8872	6.7295	8.2926	17.3858	11.9648

## Sheet: Figure S11B
Normalized read counts	Nme1	Nme2
Nme2 -/- HFD rep 1	8.4508	0
Nme2 -/- HFD rep 2	8.4132	0
Nme2 -/- HFD rep 3	8.4612	0
Nme2 -/- HFD rep 4	8.4458	1.0682
Nme2 -/- ND rep 1	8.4021	0
Nme2 -/- ND rep 2	8.4919	1.2744
Nme2 -/- ND rep 3	8.2264	0.9091
Nme2 -/- ND rep 4	8.3855	0
Nme2 +/+ HFD rep 1	9.8793	10.8957
Nme2 +/+ HFD rep 2	9.5274	10.6629
Nme2 +/+ HFD rep 3	9.5054	10.7148
Nme2 +/+ HFD rep 4	9.5989	10.8193
Nme2 +/+ ND rep 1	9.0426	9.6035
Nme2 +/+ ND rep 2	9.401	10.6417
Nme2 +/+ ND rep 3	9.654	10.7375
Nme2 +/+ ND rep 4	9.3675	10.7898

## Sheet: Figure S12C
Concentration nmol/g of liver	CoA	Acetyl-CoA
Nme2 +/+ ND rep 1	38.686	65.551
Nme2 +/+ ND rep 2	98.29	63.339
Nme2 +/+ ND rep 3	123.221	115.061
Nme2 +/+ ND rep 4	128.036	62.847
Nme2 +/+ ND rep 5	86.436	84.922
Nme2 +/+ ND rep 6	141.939	61.847
Nme2 +/+ ND rep 7	86.886	67.53
Nme2 +/+ ND rep 8	81.147	71.204
Nme2 +/+ ND rep 9	82.931	75.859
Nme2 +/+ HFD rep 1	188.27	50.616
Nme2 +/+ HFD rep 2	187.41	71.636
Nme2 +/+ HFD rep 3	116.343	61.126
Nme2 +/+ HFD rep 4	166.204	96.253
Nme2 -/- ND rep 1	189.129	123.082
Nme2 -/- ND rep 2	129.525	66.658
Nme2 -/- ND rep 3	127.806	69.147
Nme2 -/- ND rep 4	126.086	68.594
Nme2 -/- ND rep 5	92.43	60.732
Nme2 -/- ND rep 6	102.585	73.727
Nme2 -/- ND rep 7	103.553	54.107
Nme2 -/- ND rep 8	63.818	50.992
Nme2 -/- ND rep 9	83.347	59.736
Nme2 -/- HFD rep 1	193.428	79.381
Nme2 -/- HFD rep 2	153.596	87.678
Nme2 -/- HFD rep 3	189.416	107.316
Nme2 -/- HFD rep 4	118.636	166.506
Nme2 -/- HFD rep 5	188.556	128.89

## Sheet: Figure S13A
Intensity ratio	ACC1/GAPDH	P-ACC1/ACC1	P-AMPK/AMPK
Nme2 +/+ ND rep 1	1.99	1.05	1.21
Nme2 +/+ ND rep 2	1.95	1.02	0.75
Nme2 +/+ ND rep 3	1.8	0.94	1.04
Nme2 -/- ND rep 1	2.4	0.94	1.26
Nme2 -/- ND rep 2	5.04	0.86	0.96
Nme2 -/- ND rep 3	3.53	0.69	1.01
Nme2 +/+ HFD rep 1	0.43		0.4
Nme2 +/+ HFD rep 2	0.49	1.89	0.49
Nme2 +/+ HFD rep 3	0.86	1.41	0.99
Nme2 +/+ HFD rep 4	0.77	1.53	1.05
Nme2 -/- HFD rep 1	1.52	1.22	1.09
Nme2 -/- HFD rep 2	1.52	1.01	0.59
Nme2 -/- HFD rep 3	1.23	1.2	0.99
Nme2 -/- HFD rep 4	1.35	0.97	0.8

## Sheet: Figure S13B
Concentration μmol/gww	ATP	ADP	AMP
Nme2 +/+ ND rep 1	2.11	0.94	0.34
Nme2 +/+ ND rep 2	1.95	0.85	0.48
Nme2 +/+ ND rep 3	2.39	1.65	0.53
Nme2 +/+ ND rep 4	2.79	0.81	0.24
Nme2 +/+ ND rep 5	3.05	0.81	0.29
Nme2 +/+ ND rep 6	2.85	0.68	0.28
Nme2 +/+ ND rep 7	2.65	0.76	0.33
Nme2 +/+ ND rep 8	2.67	0.85	0.27
Nme2 +/+ ND rep 9	2.91	1.2	0.34
Nme2 +/+ HFD rep 1	2.9	0.89	0.26
Nme2 +/+ HFD rep 2	3.44	0.8	0.21
Nme2 +/+ HFD rep 3	2.28	1.02	0.52
Nme2 +/+ HFD rep 4	2.92	1.17	0.41
Nme2 -/- ND rep 1	2.32	0.83	0.2
Nme2 -/- ND rep 2	3.84	1.05	0.45
Nme2 -/- ND rep 3	1.98	0.88	0.37
Nme2 -/- ND rep 4	2.6	1.24	0.52
Nme2 -/- ND rep 5	2.24	0.64	0.22
Nme2 -/- ND rep 6	3.16	0.77	0.3
Nme2 -/- ND rep 7	2.74	0.73	0.29
Nme2 -/- ND rep 8	2.13	0.63	0.27
Nme2 -/- ND rep 9	2.5	0.91	0.39
Nme2 -/- HFD rep 1	3.59	0.89	0.32
Nme2 -/- HFD rep 2	2.79	0.73	0.32
Nme2 -/- HFD rep 3	2.67	1.32	0.54
Nme2 -/- HFD rep 4	2.08	1.41	0.8
Nme2 -/- HFD rep 5	2.76	1.67	0.89
